# Supplementary material for: Hermetia illucens frass improves the physiological state of basil (Ocimum basilicum L.) and its nutritional value under drought
Source: PLoS One. 2023 Jan 17;18(1):e0280037. doi: 10.1371/journal.pone.0280037 (PMC9844844; doi:10.1371/journal.pone.0280037)
Supplement: S1 Table — Means and the corresponding one- and two-way ANOVA results, with subsequent Tukey’s separation at α = 0.05 are (LSD) are presented. Significance scores are included. (XLSX) [file pone.0280037.s001.xlsx]

## Sheet: Sheet1
Hermetia illucens frass improves the physiological state of basil (Ocimum basilicum L.) and its nutritional value under drought [by D Radzikowska-Kujawska, Z Sawinska, M Grzanka, PŁ Kowalczewski, Ł Sobiech, S Świtek, G Skrzypczak, A Drożdżyńska, M Ślachciński, M Nowicki]
S1 Table. Means of data from measurements of physiological parameters. Means and the corresponding one- and two-way ANOVA results, with subsequent Tukey's separation at ? = 0.05 are (LSD) are presented. Significance scores are included.
		Photosynthetic activity				Fresh weight			Phenolics			Chlorophyll fluorescence						Soil respiration
		ci	E	gs	A	roots	above-ground part	Total	FAE	TEACABTS	TEACFRAP	F0	Fm	FvFm	Y	NPQ	ETR	Ce	NCER
MEANS: Fertilizers	Control	214.3333a	1.466667b	0.08c	4.936667c	0.95ab	12.00667a	12.95667a	25.885a	180.3333ab	29.95167a	265.5833a	1250.917c	0.7795333c	0.11975b	1.725833c	19.24c	52.3125c	5.507292c
	Cattle manure	217.5a	1.955ab	0.1083333bc	8.703333b	0.8533333ab	14.98667a	15.84a	25.55833a	197.1667a	29.86667a	252.6667b	1294.667b	0.8020833b	0.1341833b	2.174167b	19.79833c	53.52917c	5.635625c
	HI 10	232.8333a	2.751667a	0.175a	10.518333a	1.565a	17.94833a	19.51333a	26.21a	162bc	31.80667a	240.25c	1371.583a	0.8115833a	0.1526667a	2.355a	22.37083a	72.29583b	7.611042b
	HI 12.5	208.5a	2.205ab	0.1533333ab	10.856667a	1.01ab	14.01333a	15.02333a	26.74167a	129.3333c	28.215a	234.1667c	1306.25b	0.8085a	0.15675a	2.255ab	25.40917b	115.97292a	12.207708a
MEANS: Stress	Optimal conditions	249.42a	2.62a	0.1617a	9.31a	1.15a	19.76a	20.91a	22.48a	180.83a	25.22a	245.37a	1292.58a	0.799a	0.153a	2.118a	23.68a	99.62a	10.49a
	Drought	187.17b	1.57b	0.0967b	8.19a	1.04a	9.72b	10.76b	29.72b	153.58b	34.7b	250.96a	1319.12a	0.802a	0.129b	2.137a	19.73b	47.44b	4.99b
											25.22a	34.7b
2ANOVA	Fertilizer	0.056	***	***	***	*	0.184	0.169	0.953	***	0.225	***	***	***	***	***	***	***	***
	Stress	***	***	***	***	0.54	***	999	***	***	***	***	***	*	***	0.222	***	***	***
	Fertilizer*Stress	**	0.167	***	***	0.45	0.739	0.749	*	*	0.528	***	***	0.093	***	***	***	***	***
1ANOVA	Fertilizer	0.732	*	**	***	*	0.524	0.469	0.989	***	0.77	***	***	***	***	***	***	***	***
	Stress	***	***	**	0.295	0.589	***	***	***	*	***	0.175	0.114	0.446	***	0.822	***	***	***
LSD	LSDstress	16.73	0.537	0.0359	2.17	0.419	3.866	4.197	3.793	25.657	2.456	8.16	33.155	0.008	0.0098	0.163	1.554	9.81	0.94
	LSDfertilizer	62.48	1.163	0.0644	1.581	0.688	11.158	11.563	9.909	35.163	9.455	8.146	46.056	0.006	0.0163	0.152	2.494	16.798	1.77
	LSDstress*fertilizer	40.81	1.168	0.0252	1.306	1.228	12.702	13.719	10.554	39.272	7.99	9.383	11.62	0.0095	0.007	0.0946	1.294	14.72	1.55
Significance codes: p<0.001: ‘***’; p<0.01: ‘**’; p<0.05: ‘*’; p>0.05: 'number'
